# Supplementary material for: Oligometastatic Prostate Cancer: A Comparison between Multimodality Treatment vs. Androgen Deprivation Therapy Alone
Source: Cancers (Basel). 2022 May 6;14(9):2313. doi: 10.3390/cancers14092313 (PMC9100905; doi:10.3390/cancers14092313)
Supplement: Supplementary file 1 [file cancers-14-02313-s001.zip]

Archive with 1 entries (1 files):
- cancers-1510528-supplementary.pdf
